# Supplementary material for: Behavior of Pigs Reared in Enriched Environment: Alternatives to Extend Pigs Attention
Source: PLoS One. 2017 Jan 6;12(1):e0168427. doi: 10.1371/journal.pone.0168427 (PMC5218552; doi:10.1371/journal.pone.0168427)
Supplement: S1 File — (XLSX) [file pone.0168427.s001.xlsx]

## Sheet: 1
				Days
		Behaviors		1	2	3	4	5	6	Average
		0	SL	59.0749	64.9956	62.3336	68.1012	74.1792	63.1766	65.3102	Consecutive daytime
		1	IO	16.5907	12.0564	13.1766	10.071	8.60692	11.372	11.9789
		2	SB	0.177462	0.133097	0	0.0887311	0	0.0887311	0.0813369
		3	AB	0.665484	0.433656	0.423656	0.167462	0.0443656	0.133097	0.311287
		4	ED	11.3576	11.6238	12.1562	11.0027	9.98225	9.89352	11.0027
		5	IP	0.02958	0.028641	0.027552	0.031258	0.033255	0.030158	0.030074
		6	NE	8.74002	9.05058	10.8696	10.1597	6.26991	14.7294	9.96986
		7	MS	3.37178	1.68589	1.02041	0.37929	0.887311	0.576752	1.32024
		0	SL	67.3693	64.7294	70.7631	70.4525	68.1455	64.8625	67.7204	No object
		1	IO	0	0	0	0	0	0	0
		2	SB	0.266193	0	0	0	0.157462	0.0787311	0.0837311
		3	AB	0.709849	0.167462	0.310559	0.0787311	0.0887311	2.30701	0.61039
		4	ED	13.6646	16.504	13.6596	13.6546	12.37	13.4298	13.8804
		5	IP	0.029868	0.027641	0.028442	0.030858	0.033154	0.030268	0.0300385
		6	NE	15.0843	16.1391	13.5255	12.4667	18.4117	11.4907	14.5197
		7	MS	2.88376	2.44011	1.72026	3.31942	0.79858	7.80834	3.16174
		0	SL	58.3299		59.2904		60.1869		59.2691	Alternate days
		1	IO	9.05958		9.79647		8.29256		9.04953
		2	SB	0.242193		0.443656		0.576752		0.420867
		3	AB	1.99645		0.483656		0.495021		0.991709
		4	ED	10.9258		12.5555		11.2914		11.5909
		5	IP	0.41558		0.46475		0.46985		0.45006
		6	NE	14.8717		15.4771		15.9505		15.4331
		7	MS	4.16386		1.4932		2.74178		2.79962
		0	SL	59.0506	58.7761	58.3791	61.2596	55.3288	57.0685	58.3104	Consecutive days
		1	IO	11.1358	9.65043	9.34987	9.21404	9.71606	9.08204	9.69136
		2	SB	0.0387311	0	0	0	0.0257311	0	0.0107437
		3	AB	0.709849	0.147462	0.443462	0.170559	0.488021	0.204925	0.360713
		4	ED	16.8707	15.9103	14.127	14.3644	15.0743	15.0399	15.2311
		5	IP	0.36868	0.38741	0.398442	0.36854	0.43154	0.37868	0.388882
		6	NE	2.17391	6.92103	14.5075	13.354	16.504	15.8792	11.5566
		7	MS	9.66043	8.20763	2.79503	1.27533	2.44011	2.35138
