# Supplementary material for: Behavior of Pigs Reared in Enriched Environment: Alternatives to Extend Pigs Attention
Source: PLoS One. 2017 Jan 6;12(1):e0168427. doi: 10.1371/journal.pone.0168427 (PMC5218552; doi:10.1371/journal.pone.0168427)
Supplement: S2 File — (XLSX) [file pone.0168427.s002.xlsx]

## Sheet: 1
					Days
		Behaviors		1	2	3	4	5	6	Average
			SL	66.4296	71.3702	71.118	77.6841	75.6433	72.7595	72.5008	Banana
			IO	11.0814	7.981	3.77107	6.61047	7.27595	7.54215	7.37701
			SB	0.0887311	0.0885311	0.0433656	0.221828	0.266193	0.0887311	0.132897
			AB	0.177462	0.341325	0	0.177462	0.266193	0	0.160407
			ED	4.21373	6.52104	6.87666	7.67524	7.58651	8.94185	6.96917
			IP	0.041	0.0342	0.0105	0.0507	0.0512	0.0523	0.0399833
			NE	16.7258	12.867	17.7019	6.72357	8.07453	9.49423	11.9312
			MS	1.24224	0.79569	0.484021	0.867311	0.877311	1.1315	0.899679
			SL	68.811	67.2412	72.3129	73.913	72.8039	72.7939	71.3127	Rum
			IO	13.5315	10.7155	9.98225	10.7365	9.05058	9.02058	10.5061
			SB	0.133097	0.0757311	0.532387	0	0.0887311	0.0887311	0.153113
			AB	0.39929	0.354925	0.0887311	0	0.0887311	0.0887311	0.170068
			ED	7.27595	6.47737	8.42946	7.36469	7.05413	7.05413	7.27595
			IP	0.044983	0.049986	0.030225	0.045888	0.032572	0.04287	0.0410873
			NE	8.96185	14.4632	8.29636	7.32469	9.98225	9.98225	9.8351
			MS	0.842426	0.622118	0.354925	0.621118	0.913677	0.931677	0.714323
			SL	61.9343	67.6275	67.1695	67.1351	64.2757	61.7169	64.9765	Alternate
			IO	9.84916	6.52174	7.00976	6.87666	9.67169	10.9583	8.48122
			SB	0.177462	0.177462	0.0887311	0.0667311	0.0443656	0	0.0924587
			AB	0.354925	0	0	0	0.433656	0.0787311	0.144552
			ED	10.4259	11.047	11.2215	11.047	12.9104	10.9139	11.261
			IP	0.05522	0.04113	0.05128	0.05941	0.04598	0.050123	0.0505238
			NE	15.9416	14.1083	13.8864	14.197	11.89	14.8181	14.1402
			MS	1.2666	0.478021	0.576752	0.621118	0.734215	1.46406	0.856795
			SL	59.0949	64.9756	62.3336	68.1012	74.1792	63.1766	65.3102	Control
			IO	16.5927	12.0574	13.1766	10.051	8.60292	11.402	11.9804
			SB	0.177462	0.133097	0	0.0887311	0	0.0887311	0.0813369
			AB	0.655484	0.443656	0.413656	0.167462	0.0433656	0.133097	0.309453
			ED	11.3576	11.6238	12.1562	11.0027	9.98225	9.89352	11.0027
			IP	0.02586	0.03185	0.034225	0.03584	0.030258	0.02755	0.0309305
			NE	8.74002	9.05058	10.8696	10.1597	6.27991	14.7194	9.96986
			MS	3.36178	1.68589	1.02041	0.39929	0.887311	0.566752	1.32024
