# Supplementary material for: Behavior of Pigs Reared in Enriched Environment: Alternatives to Extend Pigs Attention
Source: PLoS One. 2017 Jan 6;12(1):e0168427. doi: 10.1371/journal.pone.0168427 (PMC5218552; doi:10.1371/journal.pone.0168427)
Supplement: S4 File — (XLSX) [file pone.0168427.s004.xlsx]

## Sheet: Planilha1
			No object	Consecutive days	Alternate days	Consecutive daytime
		SL	67.72	51.31	59.27	65.31
		ED	13.88	15.23	11.59	11
		SB	0.01	0.01	0.42	0.08
		IO	0	9.69	9.05	11.98
