# Supplementary material for: Behavior of Pigs Reared in Enriched Environment: Alternatives to Extend Pigs Attention
Source: PLoS One. 2017 Jan 6;12(1):e0168427. doi: 10.1371/journal.pone.0168427 (PMC5218552; doi:10.1371/journal.pone.0168427)
Supplement: S5 File — (XLSX) [file pone.0168427.s005.xlsx]

## Sheet: Planilha1
														Days	Consecutive days	No objects	Alternate days	Consecutive daytime
														1	10.7808	0	9.05058	16.5927
														2	9.76043	0		12.0674
														3	9.44987	0	10.7365	13.1766
														4	9.22804	0		10.071
														5	9.71606	0	7.36469	8.60692
														6	9.22804	0		11.402
