# Supplementary material for: Behavior of Pigs Reared in Enriched Environment: Alternatives to Extend Pigs Attention
Source: PLoS One. 2017 Jan 6;12(1):e0168427. doi: 10.1371/journal.pone.0168427 (PMC5218552; doi:10.1371/journal.pone.0168427)
Supplement: S6 File — (XLSX) [file pone.0168427.s006.xlsx]

## Sheet: 1
	Banana	Rum	Alternate	Control
SL	72.5	71.31	64.98	65.31
ED	6.97	7.27	11.26	11
SB	0.13	0.15	0.09	0.08
IO	7.37	10.51	8.18	11.98
