# Supplementary material for: Behavior of Pigs Reared in Enriched Environment: Alternatives to Extend Pigs Attention
Source: PLoS One. 2017 Jan 6;12(1):e0168427. doi: 10.1371/journal.pone.0168427 (PMC5218552; doi:10.1371/journal.pone.0168427)
Supplement: S7 File — (XLSX) [file pone.0168427.s007.xlsx]

## Sheet: Planilha1
													Days	Control	Banana	Rum	Alternate scents
													1	16.5927	11.0914	13.5315	9.84916
													2	12.0674	7.9858	10.7365	6.52174
													3	13.1766	3.77107	9.98225	7.00976
													4	10.071	6.61047	10.7365	6.87666
													5	8.60692	7.27595	9.05058	9.67169
													6	11.402	7.54215	9.25058	10.9583
