# Supplementary material for: Behavior of Pigs Reared in Enriched Environment: Alternatives to Extend Pigs Attention
Source: PLoS One. 2017 Jan 6;12(1):e0168427. doi: 10.1371/journal.pone.0168427 (PMC5218552; doi:10.1371/journal.pone.0168427)
Supplement: S8 File — (XLSX) [file pone.0168427.s008.xlsx]

## Sheet: 1
	No reward	Effortless reward	Difficult reward
SL	84.85	66.64	78.2
SB	0.17	0.03	0.06
ED	5.37	12.31	11.1
NE	4.06	14.52	5.96
IO	4.28	4.56	3.71
